# Supplementary material for: Mammalian hydroxylation of microbiome-derived obesogen, delta-valerobetaine, to homocarnitine, a 5-carbon carnitine analog
Source: J Biol Chem. 2024 Dec 13;301(1):108074. doi: 10.1016/j.jbc.2024.108074 (PMC11773067; doi:10.1016/j.jbc.2024.108074)
Supplement: Supplemental Transition List [file mmc1.xlsx]

## Sheet: Sheet1
Summary of Transitions
Transitions listed below were observed in spectra collected on Thermo Scientific ID-X, HFQE, Fusion, and Velos mass spectrometers. For all m/z's, acceptable mass error was 5 ppm or below.
For ion dissociation analyses, full scans were acquired with a scan range of 85-1275 m/z at 60k resolution and 30k for ion dissociation. The orbitrap was used for detection. HCD was set at 35% with an isolation window of 0.4 m/z. AGC target was set to standard mode with injection time in auto mode. HILIC was coupled to ESI+.
A range of collision energies at HCD 15-85%, with steps by 10, were tested. For free and short acyl chain carnitine and homocarnitine derivatives, HCD 35% on our instruments yielded the most consistent product ion distributions and coverage, but HCD 25% was also sufficient for detection of at least one identifying product ion.
Homocarnitine and carnitine shared the m/z 60.0809 and 85.0282 product ions. Acetyl-homocarnitine and propionyl-carnitine shared the product ions m/z 159.0645 and 172.1332. The metabolome in different matrices (cell, mouse, human) affected relative intensities of product ions.
Precursor Name	Precursor m/z (M+)	Product Ion 1	Product Ion 2	Product Ion 3	Product Ion 4	Product Ion 5	Product Ion 6	Product Ion 7
Carnitine	162.113	103.04	85.0282	60.0809
Acetyl-carnitine	204.123	144.102	85.0282	60.0809
Propionyl-carnitine	218.139	159.065	144.102	85.0282	60.0809
Palmitoyl-carnitine	400.342	341.27	144.102	85.0282	60.0809
Homocarnitine	176.128	117.055	99.0441	85.0282	60.0809
Acetyl-homocarnitine	218.139	172.133	159.065	158.118	117.055	99.0441	85.0282	60.0809
Palmitoyl-homocarnitine	414.358	355.285	158.118	117.055	99.0441	60.0809
delta-Valerobetaine	160.133	101.06	60.0809
13C2-Acetyl-carnitine	206.13	144.102	85.0282	60.0809
13C16-Palmitoyl-carnitine	416.395	357.269	144.102	85.0282	60.0809
13C3-Homocarnitine	179.138	117.055	99.0441	63.0908
13C2-Acetyl-homocarnitine	220.145	161.071	158.117	117.054	99.0441	60.0809
13C16-Palmitoyl-homocarnitine	430.411	371.338	255.29	158.117	117.054	99.0441	60.0809
